# Supplementary material for: Analysing the yeast complexome—the Complex Portal rising to the challenge
Source: Nucleic Acids Res. 2021 Mar 2;49(6):3156–67. doi: 10.1093/nar/gkab077 (PMC8034636; doi:10.1093/nar/gkab077)
Supplement: gkab077_Supplemental_Files [file gkab077_supplemental_files.zip]

Archive with 2 entries (2 files):
- 2020_Yeast_Complexome_NAR_suppls_final.pdf
- Supplementary_Table_2.csv
